# Supplementary material for: A morphological re-evaluation of Pachyseiushumeralis Berlese, 1910 (Acari, Mesostigmata, Pachylaelapidae)
Source: Zookeys. 2018 Oct 15;(790):35–44. doi: 10.3897/zookeys.790.26894 (PMC6198030; doi:10.3897/zookeys.790.26894)
Supplement: XML Treatment for Pachyseius humeralis [file zookeys.790.26894-treatment1.xml]

<!DOCTYPE tp:taxon-treatment
  PUBLIC "-//TaxonX//DTD Taxonomic Treatment Publishing DTD v0 20100105//EN" "tax-treatment-NSO.dtd">
<tp:taxon-treatment xmlns:tp="http://www.plazi.org/taxpub"><tp:treatment-meta><kwd-group><label>Taxon classification</label><kwd><named-content xmlns:xlink="http://www.w3.org/1999/xlink" content-type="kingdom">Animalia</named-content></kwd><kwd><named-content xmlns:xlink="http://www.w3.org/1999/xlink" content-type="order">Mesostigmata</named-content></kwd><kwd><named-content xmlns:xlink="http://www.w3.org/1999/xlink" content-type="family">Pachylaelapidae</named-content></kwd></kwd-group><mixed-citation publication-type="journal"><person-group><name><surname>Mašán</surname><given-names>Peter</given-names></name></person-group><article-title>A morphological re-evaluation of <italic><tp:taxon-name><tp:taxon-name-part taxon-name-part-type="genus" reg="Pachyseius">Pachyseius</tp:taxon-name-part><tp:taxon-name-part taxon-name-part-type="species" reg="humeralis">humeralis</tp:taxon-name-part></tp:taxon-name></italic> Berlese, 1910 (<tp:taxon-name><tp:taxon-name-part taxon-name-part-type="subclass">Acari</tp:taxon-name-part></tp:taxon-name>, <tp:taxon-name><tp:taxon-name-part taxon-name-part-type="order">Mesostigmata</tp:taxon-name-part></tp:taxon-name>, <tp:taxon-name><tp:taxon-name-part taxon-name-part-type="family">Pachylaelapidae</tp:taxon-name-part></tp:taxon-name>)</article-title><source>Zookeys</source><day>15</day><month>10</month><year>2018</year><volume>2018</volume><issue>790</issue><fpage>35</fpage><lpage>44</lpage><pub-id pub-id-type="doi">10.3897/zookeys.790.26894</pub-id></mixed-citation></tp:treatment-meta><tp:nomenclature><tp:taxon-name>
            <tp:taxon-name-part taxon-name-part-type="genus" reg="Pachyseius">Pachyseius</tp:taxon-name-part>
            <tp:taxon-name-part taxon-name-part-type="species" reg="humeralis">humeralis</tp:taxon-name-part>
          </tp:taxon-name><tp:taxon-authority>Berlese, 1910</tp:taxon-authority><xref ref-type="fig" rid="F1">Figures 1A</xref><xref ref-type="fig" rid="F1">, 1B</xref><xref ref-type="fig" rid="F2">, 3A</xref><xref ref-type="fig" rid="F2">, 4A</xref><xref ref-type="fig" rid="F2">, 5A</xref><xref ref-type="fig" rid="F2">, 6A</xref><xref ref-type="fig" rid="F2">, 7A</xref><tp:nomenclature-citation-list><tp:nomenclature-citation><tp:taxon-name>
                <tp:taxon-name-part taxon-name-part-type="genus" reg="Pachyseius">Pachyseius</tp:taxon-name-part>
                <tp:taxon-name-part taxon-name-part-type="species" reg="humeralis">humeralis</tp:taxon-name-part>
              </tp:taxon-name><comment>Berlese, 1910: 255; <xref ref-type="bibr" rid="B4">Berlese 1913</xref>: 81; <xref ref-type="bibr" rid="B5">Castagnoli and Pegazzano 1985</xref>: 187 (in part).</comment></tp:nomenclature-citation><tp:nomenclature-citation><tp:taxon-name>
                <tp:taxon-name-part taxon-name-part-type="genus" reg="Pachyseius"/>
                <tp:taxon-name-part taxon-name-part-type="species" reg="humeralis"/>
              </tp:taxon-name><comment>non <tp:taxon-name><tp:taxon-name-part taxon-name-part-type="genus" reg="Pachyseius">Pachyseius</tp:taxon-name-part><tp:taxon-name-part taxon-name-part-type="species" reg="humeralis">humeralis</tp:taxon-name-part></tp:taxon-name>: <xref ref-type="bibr" rid="B15">Nefedov 1966</xref>: 1098 (= <tp:taxon-name><tp:taxon-name-part taxon-name-part-type="genus" reg="Pachyseius">Pachyseius</tp:taxon-name-part><tp:taxon-name-part taxon-name-part-type="species" reg="wideventris">wideventris</tp:taxon-name-part></tp:taxon-name> Afifi &amp; Nasr, 1984) (a newly introduced misidentification). </comment></tp:nomenclature-citation></tp:nomenclature-citation-list></tp:nomenclature><tp:treatment-sec sec-type="material" id="SECID0EPJAC"><title>Material examined.</title><p>Lectotype by present designation: female (slide number 83/5), <bold>Italy</bold>, Maccarese Village (Rome), humus, labelled as <italic><tp:taxon-name><tp:taxon-name-part taxon-name-part-type="genus" reg="Pachylaelaps">Pachylaelaps</tp:taxon-name-part><tp:taxon-name-part taxon-name-part-type="species" reg="humeralis">humeralis</tp:taxon-name-part></tp:taxon-name></italic>, deposited at the Research Centre for Agrobiology and Pedology, Florence; other specimens: 14 females, <bold>Italy</bold>, Florence City, Boboli Gardens, leaf litter and soil detritus, May 21, 2006, leg. P. Mašán, deposited at the Institute of Zoology, Slovak Academy of Sciences, Bratislava.</p></tp:treatment-sec><tp:treatment-sec sec-type="diagnosis" id="SECID0EEKAC"><title>Diagnosis.</title><p>The species may be distinguished from the other congeners especially by combination of the following female characters: (1) dorsal shield setae simple, needle-like; (2) dorsal shield between setae z1 and z2 and peritrematal shields close to stigma with enlarged and cavity-like poroid structure; (3) presternal platelets well sclerotized, with two striae, separate each other, and free from anterior margin of sternal shield; (4) exopodal platelets II–III and III–IV free, not fused to peritrematal shields; (5) ventrianal shield with three pairs of preanal setae (JV1‒JV3); (6) lateral and opisthogastric soft integument with seven pairs of setae: r6, R2‒R4, ZV2, JV4, and JV5; (7) tarsus II with two subdistal posterolateral setae thickened, spur-like; (8) tarsus IV with 17 setae.</p></tp:treatment-sec><tp:treatment-sec sec-type="description" id="SECID0EJKAC"><title>Description.</title><p><italic>Female. Dorsal idiosoma</italic>. Dorsal shield 540–600 μm long (most frequently 565–595 μm), 320–380 μm wide, suboval, oblong (length/width: 1.6–1.75), widely rounded anteriorly and posteriorly, with almost parallel lateral margins, and delicate reticulation on posterior surface. Dorsal shield with 30 pairs of setae; the setae simple, smooth, needle-like and mostly similar in length; the length of some selected setae as follows: z1 7–10 μm, j1 15–19 μm, j5 19–25 μm, J1 24–28 μm, J2 and J3 27–32 μm, J4 30–36 μm, J5 31–39 μm; the longest dorsal setae 40–48 μm in length. A pair of gland pores gdj3 enlarged, cavity-like, well sclerotized, and situated between setae z1 and z2 close to anterior margin of dorsal shield. Anterior surface with two pairs of minute suboval sclerites situated between setae j2 and j3.</p><p><italic>Ventral idiosoma</italic> (Figure <xref ref-type="fig" rid="F1">1A, B</xref>). Presternal area with two platelets (Figure <xref ref-type="fig" rid="F2">3A</xref>); the platelets free on soft integument, small, subtriangular, with two striae transversely or obliquely oriented on their well sclerotized surface. Sternal shield 112–125 μm long, 76–87 μm wide at the narrowest level of coxae II (120–140 μm at the level of setae st2), with three pairs of subequal setae (st1–st3 36–42 μm), and two pairs of lyrifissures; the shield with anterior and posterior margin almost straight or very slightly concave; sculptural ornamentation well developed, with curved punctate lines on anterior and lateral surface and polygonal or linear pattern of punctations on medial and posterior surface. Two metasternal platelets suboval, each with a seta and pore-like structure. Epigynal shield 110–130 μm long, 74–90 μm wide, oblong, with convex anterior margin, truncate posterior margin, two genital setae, and delicate punctate-reticulate pattern on surface; a row of four suboval and elongate postgenital sclerites along its posterior margin present; genital pore-like structures normally situated on soft integument, outside the shield. Ventrianal shield suboval, longer than wide (length: 218–252 μm, width: 168–198 μm, length/width: 1.2–1.37), with anterior portion moderately expanded, widest anterior to setae JV2, straight or mostly slightly concave anteriorly, widely rounded anterolaterally and posteriorly, bearing lineate-reticulate pattern on entire surface (parallel lines more expressively indicated), three pairs of preanal setae (JV1–JV3), and three circum-anal setae close to suboval anus. Peritrematal shields free from closely adjacent exopodal platelets II–III and III–IV; post-stigmatic sections of the shields narrowed posteriorly, rounded terminally, not reaching beyond the posterior margin of exopodals III–IV, and each bearing three small pore-like structures and one greatly enlarged cavity-like poroid close to stigma. Peritremes normal, with anterior tips reaching marginal dorsal surface between setae z1 and z2, close to enlarged gland pores gdj3 (Figure <xref ref-type="fig" rid="F2">6A</xref>). Exopodal platelets III–IV free but contiguous to exopodals II–III. Soft integument between peritrematal shields and anterolateral margins of ventrianal shield with two pairs of minute irregular sclerites and a pair of larger suboval platelets. Metapodal region with a pair of narrow, conspicuously elongated and longitudinally oriented platelets; the platelets 52–69 μm long and relatively well separated from anterolateral margins of ventri-anal shield. Lateral and opisthogastric soft integument with seven pairs of setae (Figure <xref ref-type="fig" rid="F2">4A</xref>): four pairs of dorsomarginal (r6, R2–R4) and three pairs of opisthogastric setae (ZV2, JV4, JV5). All ventrally inserted setae similar to those on dorsal shield.</p><fig id="F1" position="float" orientation="portrait"><label>Figures 1–2.</label><caption><p><italic><tp:taxon-name><tp:taxon-name-part taxon-name-part-type="genus" reg="Pachyseius">Pachyseius</tp:taxon-name-part></tp:taxon-name></italic> spp., ventral idiosoma of females. <bold>1</bold><italic><tp:taxon-name><tp:taxon-name-part taxon-name-part-type="genus" reg="Pachyseius">Pachyseius</tp:taxon-name-part><tp:taxon-name-part taxon-name-part-type="species" reg="humeralis">humeralis</tp:taxon-name-part></tp:taxon-name></italic><bold>2</bold><italic><tp:taxon-name><tp:taxon-name-part taxon-name-part-type="genus" reg="Pachyseius">Pachyseius</tp:taxon-name-part><tp:taxon-name-part taxon-name-part-type="species" reg="subhumeralis">subhumeralis</tp:taxon-name-part></tp:taxon-name></italic> sp. n. Not to scale <bold>A, B</bold> variant specimens.</p></caption><graphic xmlns:xlink="http://www.w3.org/1999/xlink" xlink:href="zookeys-790-035-g001.jpg" position="float" orientation="portrait" xlink:type="simple" id="oo_234894.jpg"/></fig><fig id="F2" position="float" orientation="portrait"><label>Figures 3–7.</label><caption><p><italic><tp:taxon-name><tp:taxon-name-part taxon-name-part-type="genus" reg="Pachyseius">Pachyseius</tp:taxon-name-part><tp:taxon-name-part taxon-name-part-type="species" reg="humeralis">humeralis</tp:taxon-name-part></tp:taxon-name></italic> (<bold>A</bold>) and <italic><tp:taxon-name><tp:taxon-name-part taxon-name-part-type="genus" reg="Pachyseius">Pachyseius</tp:taxon-name-part><tp:taxon-name-part taxon-name-part-type="species" reg="subhumeralis">subhumeralis</tp:taxon-name-part></tp:taxon-name></italic> sp. n. (<bold>B</bold>), females. <bold>3</bold> Sternal regions (arrows pointing to presternal platelets) <bold>4</bold> Opisthogastric regions (arrows pointing to marginal and opisthogastric setae placed on soft integument) <bold>5</bold> Tarsi II (arrows pointing to seta pl2) <bold>6</bold> Anteriormost portion of dorsal shields [arrows pointing to anterior tip of peritremes (Pe) and enlarged gland pores gdj3 (Po)] <bold>7</bold> Epistomes (with three variant forms in <italic><tp:taxon-name><tp:taxon-name-part taxon-name-part-type="genus" reg="Pachyseius">P.</tp:taxon-name-part><tp:taxon-name-part taxon-name-part-type="species" reg="humeralis">humeralis</tp:taxon-name-part></tp:taxon-name></italic>). Not to scale.</p></caption><graphic xmlns:xlink="http://www.w3.org/1999/xlink" xlink:href="zookeys-790-035-g002.jpg" position="float" orientation="portrait" xlink:type="simple" id="oo_234895.jpg"/></fig><p><italic>Gnathosomal structures</italic>. Corniculi slender and horn-like; deutosternal groove with four or five transverse rows of denticles and two smooth transverse lines; internal malae reaching beyond the corniculi; gnathosomal setae smooth and needle-like. Palptibia without outgrowths, palptarsus with three-tined apotele. Epistome narrow, with anterior and lateral margin irregularly dentate, apex with larger and pointed central cusp (Figure <xref ref-type="fig" rid="F2">7A</xref>).</p><p><italic>Legs.</italic> Leg setation as previously described in the genus (<xref ref-type="bibr" rid="B14">Mašán 2007</xref>), and for <italic><tp:taxon-name><tp:taxon-name-part taxon-name-part-type="genus" reg="Pachyseius">Pachyseius</tp:taxon-name-part><tp:taxon-name-part taxon-name-part-type="species" reg="humeralis">humeralis</tp:taxon-name-part></tp:taxon-name></italic> species group: tarsus IV bearing 17 setae (seta ad2 absent). Tarsus II with two obtuse spur-like distal setae pl1 and pl2 (Figure <xref ref-type="fig" rid="F2">5A</xref>).</p><p><italic>Sperm induction system.</italic> Tubiform structures of sperm induction system detectable, weakly sclerotized, long and thin, and associated with posterior margin of coxae III.</p><!--PageBreak--><!--PageBreak--></tp:treatment-sec><ref-list><ref id="B4"><mixed-citation xmlns:xlink="http://www.w3.org/1999/xlink" xlink:type="simple"><person-group><name name-style="western"><surname>Berlese</surname><given-names>A</given-names></name></person-group> (<year>1913</year>) <article-title><tp:taxon-name><tp:taxon-name-part taxon-name-part-type="subclass">Acari</tp:taxon-name-part></tp:taxon-name> nuovi. Manipoli VII–VIII.</article-title><source>Redia</source><volume>9</volume>: <fpage>77</fpage>–<lpage>111</lpage>.</mixed-citation></ref><ref id="B5"><mixed-citation xmlns:xlink="http://www.w3.org/1999/xlink" xlink:type="simple"><person-group><name name-style="western"><surname>Castagnoli</surname><given-names>M</given-names></name><name name-style="western"><surname>Pegazzano</surname><given-names>F</given-names></name></person-group> (<year>1985</year>) <source>Catalogue of the Berlese Acaroteca.</source><publisher-name>Istituto Sperimentale per la Zoologia Agraria</publisher-name>, <publisher-loc>Firenze</publisher-loc>, <size units="page">490 pp</size>.</mixed-citation></ref><ref id="B15"><mixed-citation xmlns:xlink="http://www.w3.org/1999/xlink" xlink:type="simple"><person-group><name name-style="western"><surname>Nefedov</surname><given-names>VN</given-names></name></person-group> (<year>1966</year>) <article-title>The mites <italic><tp:taxon-name><tp:taxon-name-part taxon-name-part-type="genus">Pachyseius</tp:taxon-name-part><tp:taxon-name-part taxon-name-part-type="species">humeralis</tp:taxon-name-part></tp:taxon-name></italic> Berlese, 1910 (<tp:taxon-name><tp:taxon-name-part taxon-name-part-type="superfamily">Gamasoidea</tp:taxon-name-part></tp:taxon-name>, <tp:taxon-name><tp:taxon-name-part taxon-name-part-type="family">Neoparasitidae</tp:taxon-name-part></tp:taxon-name>) in the USSR fauna.</article-title><source>Zoologichesky Zhurnal</source><volume>45</volume>: <fpage>1098</fpage>–<lpage>1099</lpage>. [In Russian]</mixed-citation></ref><ref id="B14"><mixed-citation xmlns:xlink="http://www.w3.org/1999/xlink" xlink:type="simple"><person-group><name name-style="western"><surname>Mašán</surname><given-names>P</given-names></name></person-group> (<year>2007</year>) <source>A Review of the family <tp:taxon-name><tp:taxon-name-part taxon-name-part-type="family">Pachylaelapidae</tp:taxon-name-part></tp:taxon-name> in Slovakia, with systematics and ecology of European species (<tp:taxon-name><tp:taxon-name-part taxon-name-part-type="subclass">Acari</tp:taxon-name-part></tp:taxon-name>: <tp:taxon-name><tp:taxon-name-part taxon-name-part-type="order">Mesostigmata</tp:taxon-name-part></tp:taxon-name>: <tp:taxon-name><tp:taxon-name-part taxon-name-part-type="superfamily">Eviphidoidea</tp:taxon-name-part></tp:taxon-name>).</source><publisher-name>NOI Press</publisher-name>, <publisher-loc>Bratislava</publisher-loc>, <size units="page">247 pp</size>.</mixed-citation></ref></ref-list></tp:taxon-treatment>
